# Supplementary material for: Blood Composite Scores in Patients with Systemic Lupus Erythematosus
Source: Biomedicines. 2023 Oct 13;11(10):2782. doi: 10.3390/biomedicines11102782 (PMC10604879; doi:10.3390/biomedicines11102782)
Supplement: Supplementary file 1 [file biomedicines-11-02782-s001.zip]

Archive with 1 entries (1 files):
- biomedicines-2557295-supplementary.pdf
